# Supplementary material for: Repurposed Acarbose Targets Nidogen-1 to Remodel the Tumor Stroma and Suppress Portal Vein Tumor Thrombus in Hepatocellular Carcinoma
Source: Research (Wash D C). 2026 Feb 25;9:1161. doi: 10.34133/research.1161 (PMC12932938; doi:10.34133/research.1161)
Supplement: Supplementary 1 — Figs. S1 to S24 Tables S1 to S8 [file research.1161.f1.zip]

Archive with 9 entries (9 files):
- 26.1.21-Supplementary Figure legend.pdf
- Table S1.pdf
- Table S2.pdf
- Table S3.nCounter.pdf
- Table S4.scRNA-seq.pdf
- Table S5.DSP.pdf
- Table S6.mIHC.pdf
- Table S7.Olink.pdf
- Table S8.Overview.pdf
